# Supplementary material for: Pelagic Larval Duration and Isolation by Distance in Coastal Species
Source: Evol Appl. 2025 Dec 9;18(12):e70187. doi: 10.1111/eva.70187 (PMC12686963; doi:10.1111/eva.70187)
Supplement: Supplementary file 1 — Data S1: eva70187‐sup‐0001‐DataS1.xlsx. Figure S1: Sampling locations of the studied 10 species. For details, also see Figure 1 and relevant published articles listed in Table 1. TABLE S1: Ten species Fst & distance matrix. [file EVA-18-e70187-s001.xlsx]

## Sheet: ballan wrasse
Ballan wrasse (data from Seljestad et al. 2020, Ecology and Evolution 10: 6120-6135)
Sample localities (same order in rows and columns):
Florø	Gulen	Øygarden	Hardanger	Fjell	Austevoll	Årdal	Mandal	Flødevigen	Risør	Hvaler
Fst
0	0	0	0.002	0.006	0.006	0.005	0.034	0.031	0.033	0.035
0	0	0	0	0.004	0.003	0.001	0.031	0.029	0.028	0.03
0	0	0	0	0.002	0	0	0.017	0.016	0.019	0.019
0.002	0	0	0	0.003	0.002	0.003	0.035	0.031	0.034	0.036
0.006	0.004	0.002	0.003	0	0	0.005	0.023	0.015	0.015	0.016
0.006	0.003	0	0.002	0	0	0	0.011	0.012	0.01	0.011
0.005	0.001	0	0.003	0.005	0	0	0.005	0.003	0.005	0.007
0.034	0.031	0.017	0.035	0.023	0.011	0.005	0	0.003	0.004	0.004
0.031	0.029	0.016	0.031	0.015	0.012	0.003	0.003	0	0.001	0
0.033	0.028	0.019	0.034	0.015	0.01	0.005	0.004	0.001	0	0
0.035	0.03	0.019	0.036	0.016	0.011	0.007	0.004	0	0	0
Distance over water:
0	1	2	3	4	174	309	477	576	618	725
74	0	38	169	88	101	236	404	502	545	652
110	38	0	136	52	65	199	367	466	508	615
242	169	136	0	96	89	161	337	436	478	585
162	88	52	96	0	13	147	315	414	457	564
174	101	65	89	13	0	136	304	403	445	552
309	236	199	161	147	136	0	217	316	359	466
477	404	367	337	315	304	217	0	99	141	248
576	502	466	436	414	403	316	99	0	44	151
618	545	508	478	457	445	359	141	44	0	110
725	652	615	585	564	552	466	248	151	110	0

## Sheet: black goby
Black goby (data from Catarino et al. 2022, bioRxiv, doi.org/10.1101/2022.02.15.480495)
Sample locations (same order in rows and columns):
Torvefjorden	Topdalsfjorden	Lillesand	Grimstad	Tvedestrand	Risør	Kragerø	Langesund	Sandefjord	Vrengen	Færder	Indre_Oslofjord	Hvaler	Egersund	Manger	Stavanger	Ålesund
Fst:
0	-0.001	0.0116	-0.0015	0.0071	0.004	0.0056	0.0038	0	0.0038	0.0016	0.0029	0.007	-0.003	0.0422	0.0239	0.0429
-0.001	0	0.0043	0.0123	0.0096	0.0013	0.0086	0.0012	-0.0027	-0.0003	0.0116	-0.0033	-0.0009	0.0039	0.038	0.0315	0.0367
0.0116	0.0043	0	0.0253	0.0048	-0.0005	0.0036	0.0096	0.0104	0.0113	0.0205	0.0036	0.0089	0.0081	0.0492	0.0457	0.0415
-0.0015	0.0123	0.0253	0	0.0093	0.0132	0.008	0.0019	0.0095	-0.0039	-0.0057	0.0112	0.011	-0.0026	0.0601	0.032	0.0615
0.0071	0.0096	0.0048	0.0093	0	-0.0053	-0.0018	0.0037	0.0116	0.0067	0.0096	0.0062	0.0035	-0.0005	0.0426	0.0346	0.0394
0.004	0.0013	-0.0005	0.0132	-0.0053	0	-0.007	0.0031	0.0108	0.0015	0.005	0.0032	0.0055	0.0024	0.0449	0.0369	0.0378
0.0056	0.0086	0.0036	0.008	-0.0018	-0.007	0	-0.0008	0.0083	0.0019	0.0066	0.0082	0.0042	0.0047	0.0507	0.0316	0.0478
0.0038	0.0012	0.0096	0.0019	0.0037	0.0031	-0.0008	0	0.0038	0.0001	-0.0003	0.0034	0.0058	0.0038	0.0452	0.026	0.0433
0	-0.0027	0.0104	0.0095	0.0116	0.0108	0.0083	0.0038	0	-0.0007	0.0047	-0.0018	-0.0007	0.0013	0.0639	0.044	0.057
0.0038	-0.0003	0.0113	-0.0039	0.0067	0.0015	0.0019	0.0001	-0.0007	0	0.0004	0.0008	-0.0007	-0.0026	0.0484	0.0335	0.0428
0.0016	0.0116	0.0205	-0.0057	0.0096	0.005	0.0066	-0.0003	0.0047	0.0004	0	0.0091	0.0083	0.0011	0.0652	0.038	0.061
0.0029	-0.0033	0.0036	0.0112	0.0062	0.0032	0.0082	0.0034	-0.0018	0.0008	0.0091	0	0.0015	-0.0005	0.0517	0.0396	0.0459
0.007	-0.0009	0.0089	0.011	0.0035	0.0055	0.0042	0.0058	-0.0007	-0.0007	0.0083	0.0015	0	0.0031	0.05	0.0334	0.0435
-0.003	0.0039	0.0081	-0.0026	-0.0005	0.0024	0.0047	0.0038	0.0013	-0.0026	0.0011	-0.0005	0.0031	0	0.0427	0.0207	0.0393
0.0422	0.038	0.0492	0.0601	0.0426	0.0449	0.0507	0.0452	0.0639	0.0484	0.0652	0.0517	0.05	0.0427	0	0.0108	0.004
0.0239	0.0315	0.0457	0.032	0.0346	0.0369	0.0316	0.026	0.044	0.0335	0.038	0.0396	0.0334	0.0207	0.0108	0	0.013
0.0429	0.0367	0.0415	0.0615	0.0394	0.0378	0.0478	0.0433	0.057	0.0428	0.061	0.0459	0.0435	0.0393	0.004	0.013	0
Distance over water:
0	31	49	64	112	128	146	170	197	218	218	268	230	136	399	234	656
31	0	31	47	94	111	129	153	179	200	200	251	212	159	421	257	679
49	31	0	25	73	89	107	131	158	179	179	229	191	177	439	275	697
64	47	25	0	57	73	91	115	141	162	162	213	174	192	455	290	712
112	94	73	57	0	30	49	73	101	122	122	173	134	240	502	338	760
128	111	89	73	30	0	22	46	76	97	97	147	109	256	519	354	776
146	129	107	91	49	22	0	28	58	79	79	130	91	275	537	372	794
170	153	131	115	73	46	28	0	36	57	57	108	69	299	561	396	819
197	179	158	141	101	76	58	36	0	25	25	76	37	325	587	423	845
218	200	179	162	122	97	79	57	25	0	4	52	19	346	608	444	866
218	200	179	162	122	97	79	57	25	4	0	56	24	346	608	444	866
268	251	229	213	173	147	130	108	76	52	56	0	47	397	659	494	916
230	212	191	174	134	109	91	69	37	19	24	47	0	358	620	456	878
136	159	177	192	240	256	275	299	325	346	346	397	358	0	268	104	526
399	421	439	455	502	519	537	561	587	608	608	659	620	268	0	207	262
234	257	275	290	338	354	372	396	423	444	444	494	456	104	207	0	465
656	679	697	712	760	776	794	819	845	866	866	916	878	526	262	465	0

## Sheet: broadnosed pipefish
Pipefish (data from Knutsen et al. 2022, Molecular Ecology 31: 2562-2577)
Sample locations (same order in rows and columns):
Ålesund	Bergen	Stavanger	Egersund	Søgne	Kristiansand	Lillesand	Tvedestrand	Risør	Kragerø	Langesund	Sandefjord	Vrengen	Færder	Oslo	Hvaler
Fst:
0	0.0391	0.0288	0.0741	0.0703	0.063	0.0712	0.0585	0.0688	0.071	0.0801	0.0623	0.0666	0.067	0.0719	0.0675
0.0391	0	0.04	0.0944	0.0699	0.0776	0.0731	0.0606	0.0716	0.0747	0.081	0.0698	0.0783	0.0759	0.0776	0.0728
0.0288	0.04	0	0.0526	0.0565	0.0413	0.0445	0.0344	0.0438	0.0471	0.0596	0.0402	0.0439	0.0422	0.0435	0.0387
0.0741	0.0944	0.0526	0	0.0886	0.0922	0.0804	0.066	0.0833	0.0819	0.0969	0.0791	0.083	0.0786	0.0807	0.0748
0.0703	0.0699	0.0565	0.0886	0	0.0059	0.0166	0.0123	0.0209	0.0157	0.0239	0.0097	0.0163	0.0185	0.0233	0.0176
0.063	0.0776	0.0413	0.0922	0.0059	0	0.0125	-0.003	0.0144	0.0097	0.0188	0.0087	0.0031	0.012	0.0215	0.0191
0.0712	0.0731	0.0445	0.0804	0.0166	0.0125	0	0.0085	0.0207	0.0109	0.0203	0.0079	0.0077	0.0081	0.0112	0.0087
0.0585	0.0606	0.0344	0.066	0.0123	-0.003	0.0085	0	0.0068	0.0067	0.0127	-0.0009	0.0041	0.0068	0.011	0.0052
0.0688	0.0716	0.0438	0.0833	0.0209	0.0144	0.0207	0.0068	0	0.0173	0.032	0.0137	0.018	0.0168	0.0189	0.0189
0.071	0.0747	0.0471	0.0819	0.0157	0.0097	0.0109	0.0067	0.0173	0	0.0144	0.0056	0.0072	0.0078	0.0102	0.0064
0.0801	0.081	0.0596	0.0969	0.0239	0.0188	0.0203	0.0127	0.032	0.0144	0	0.0106	0.0191	0.0161	0.022	0.0173
0.0623	0.0698	0.0402	0.0791	0.0097	0.0087	0.0079	-0.0009	0.0137	0.0056	0.0106	0	0.0035	0.0022	0.0064	0.0018
0.0666	0.0783	0.0439	0.083	0.0163	0.0031	0.0077	0.0041	0.018	0.0072	0.0191	0.0035	0	0.0003	0.0039	0.0033
0.067	0.0759	0.0422	0.0786	0.0185	0.012	0.0081	0.0068	0.0168	0.0078	0.0161	0.0022	0.0003	0	0.003	0.0007
0.0719	0.0776	0.0435	0.0807	0.0233	0.0215	0.0112	0.011	0.0189	0.0102	0.022	0.0064	0.0039	0.003	0	0.0052
0.0675	0.0728	0.0387	0.0748	0.0176	0.0191	0.0087	0.0052	0.0189	0.0064	0.0173	0.0018	0.0033	0.0007	0.0052	0
Distance over water:
0	233	443	505	633	653	676	739	753	781	801	823	848	838	910	855
233	0	227	289	417	437	460	523	537	566	585	608	632	623	694	639
443	227	0	103	231	251	274	337	351	379	399	421	446	437	508	453
505	289	103	0	134	154	177	240	254	282	302	325	349	340	411	356
633	417	231	134	0	22	45	108	122	150	170	192	217	207	279	224
653	437	251	154	22	0	30	93	107	135	155	177	202	192	264	209
676	460	274	177	45	30	0	73	87	115	135	157	182	173	244	189
739	523	337	240	108	93	73	0	28	56	76	101	125	116	188	132
753	537	351	254	122	107	87	28	0	33	52	78	103	94	165	110
781	566	379	282	150	135	115	56	33	0	38	64	89	80	151	96
801	585	399	302	170	155	135	76	52	38	0	38	63	54	125	70
823	608	421	325	192	177	157	101	78	64	38	0	29	21	92	37
848	632	446	349	217	202	182	125	103	89	63	29	0	9	62	22
838	623	437	340	207	192	173	116	94	80	54	21	9	0	72	17
910	694	508	411	279	264	244	188	165	151	125	92	62	72	0	73
855	639	453	356	224	209	189	132	110	96	70	37	22	17	73	0

## Sheet: corkwing wrasse
Corkwing wrasse (data from Blanco Gonzalez et al. 2016, PLOS ONE 11: e0163052)
Sample locations (same order in rows and columns):
Smøla	Vestnes	Austevoll	Hardanger	Norheimsund	Bøknafjord A	Bøknafjord B	Bøknafjord C	Egersund	Kristiansand	Lillesand	Arendal	Risør	Kragerø	Oslo
Fst:
0	0.0084	0.0086	0.0035	0.0079	0.0117	0.0136	0.0103	0.1046	0.1024	0.0982	0.1263	0.1088	0.1229	0.1179
0.0084	0	0.0098	0.0104	0.0108	0.0128	0.0162	0.0107	0.1263	0.1277	0.1233	0.1495	0.1296	0.1489	0.1444
0.0086	0.0098	0	0.0004	0.0015	0.0023	0.0043	0.002	0.1127	0.1141	0.108	0.1362	0.1209	0.1369	0.1344
0.0035	0.0104	0.0004	0	0.0006	0.0014	0.0016	0.0005	0.0999	0.098	0.0944	0.1204	0.1055	0.1197	0.1162
0.0079	0.0108	0.0015	0.0006	0	0.002	0.0028	0.0015	0.0983	0.0983	0.0945	0.1191	0.1041	0.119	0.1169
0.0117	0.0128	0.0023	0.0014	0.002	0	-0.0016	-0.0022	0.0897	0.0896	0.0862	0.1107	0.0967	0.1105	0.1093
0.0136	0.0162	0.0043	0.0016	0.0028	-0.0016	0	-0.0019	0.0853	0.0816	0.081	0.104	0.0909	0.1049	0.1029
0.0103	0.0107	0.002	0.0005	0.0015	-0.0022	-0.0019	0	0.0852	0.0848	0.0817	0.1039	0.0902	0.1047	0.1026
0.1046	0.1263	0.1127	0.0999	0.0983	0.0897	0.0853	0.0852	0	0.0037	0.0026	-0.0004	-0.0002	0.001	0.0042
0.1024	0.1277	0.1141	0.098	0.0983	0.0896	0.0816	0.0848	0.0037	0	0.0031	0.0075	0.0034	0.0038	0.0067
0.0982	0.1233	0.108	0.0944	0.0945	0.0862	0.081	0.0817	0.0026	0.0031	0	0.0055	0.0026	0.0052	0.0079
0.1263	0.1495	0.1362	0.1204	0.1191	0.1107	0.104	0.1039	-0.0004	0.0075	0.0055	0	0.0004	0	0
0.1088	0.1296	0.1209	0.1055	0.1041	0.0967	0.0909	0.0902	-0.0002	0.0034	0.0026	0.0004	0	-0.0018	0.0015
0.1229	0.1489	0.1369	0.1197	0.119	0.1105	0.1049	0.1047	0.001	0.0038	0.0052	0	-0.0018	0	-0.0003
0.1179	0.1444	0.1344	0.1162	0.1169	0.1093	0.1029	0.1026	0.0042	0.0067	0.0079	0	0.0015	-0.0003	0
Distance over water:
0	116	456	511	553	603	593	576	644	818	828	857	905	922	1038
116	0	378	433	475	525	515	498	566	740	750	779	827	844	960
456	378	0	71	113	162	153	136	204	378	387	417	464	482	597
511	433	71	0	53	173	163	146	214	388	398	427	475	492	608
553	475	113	53	0	215	205	189	256	431	440	469	517	535	650
603	525	162	173	215	0	11	27	114	288	298	327	374	392	507
593	515	153	163	205	11	0	17	103	277	287	316	363	381	496
576	498	136	146	189	27	17	0	93	267	276	306	353	371	486
644	566	204	214	256	114	103	93	0	175	184	214	261	279	394
818	740	378	388	431	288	277	267	175	0	16	42	89	107	219
828	750	387	398	440	298	287	276	184	16	0	47	94	112	227
857	779	417	427	469	327	316	306	214	42	47	0	49	66	182
905	827	464	475	517	374	363	353	261	89	94	49	0	19	137
922	844	482	492	535	392	381	371	279	107	112	66	19	0	118
1038	960	597	608	650	507	496	486	394	219	227	182	137	118	0

## Sheet: European Sprat
Sprat (data from Qintela et al. 2020, Evolutionary Applications, 13: 1906-1922)
Sample localities (same order in rows and columns):
Nordfjord1	Nordfjord2	Nordfjord3	Sognefjorden1	Sognefjorden2	Hardangerfjorden1	Hardangerfjorden2	Hardangerfjorden3	Hardangerfjorden4,	Lysefjorden	Oslofjorden
Fst
0	0	0.0004	0.0076	0	0	0	0	0.001	0.0046	0.0069
0	0	0	0.0044	0	0	0.0004	0	0.0008	0.0024	0.0074
0.0004	0	0	0.0035	0	0	0	0	0	0.0007	0.0056
0.0076	0.0044	0.0035	0	0.0049	0.0018	0.0073	0.0052	0.0007	0.0102	0.0072
0	0	0	0.0049	0	0	0.002	0	0	0.0043	0.0039
0	0	0	0.0018	0	0	0.0024	0.0013	0.0002	0.0058	0.0054
0	0.0004	0	0.0073	0.002	0.0024	0	0.0073	0.0041	0.0111	0.0093
0	0	0	0.0052	0	0.0013	0.0073	0	0.001	0.0039	0.002
0.001	0.0008	0	0.0007	0	0.0002	0.0041	0.001	0	0.0048	0.0034
0.0046	0.0024	0.0007	0.0102	0.0043	0.0058	0.0111	0.0039	0.0048	0	0.0136
0.0069	0.0074	0.0056	0.0072	0.0039	0.0054	0.0093	0.002	0.0034	0.0136	0
Distance over water:
0	39	22	334	334	352	326	397	427	428	901
39	0	21	302	302	320	294	365	395	396	869
22	21	0	316	316	335	309	379	409	411	883
334	302	316	0	0	357	331	402	431	433	906
334	302	316	0	0	357	331	402	431	433	906
352	320	335	357	357	0	62	47	77	174	649
326	294	309	331	331	62	0	107	136	113	587
397	365	379	402	402	47	107	0	30	218	693
427	395	409	431	431	77	136	30	0	248	723
428	396	411	433	433	174	113	218	248	0	520
901	869	883	906	906	649	587	693	723	520	0

## Sheet: goldsiny wrasse
Goldsinny wrasse (data from Jansson et al. 2023, ICES JMSC 80: 1103-1112)
Note: excluding samples outside the target area
Sample locations (same order in rows and columns):
KosterIslands	Hvaler	Flødevigen	Tysvær	Bergen	Måløy	Sula
Fst
0	0.0053	0.006	0.0051	0	0.005	0.001
0.0053	0	0.0031	0.0059	0.0094	0.0057	0.0068
0.006	0.0031	0	0.0077	0.004	0.0023	0.0034
0.0051	0.0059	0.0077	0	0.0083	0.0027	0.0034
0	0.0094	0.004	0.0083	0	0.0016	0.0016
0.005	0.0057	0.0023	0.0027	0.0016	0	0
0.001	0.0068	0.0034	0.0034	0.0016	0	0
Distance over water:
0	18	153	462	601	772	866
18	0	152	461	599	771	865
153	152	0	309	447	619	713
462	461	309	0	148	320	413
601	599	447	148	0	177	270
772	771	619	320	177	0	99
866	865	713	413	270	99	0

## Sheet: lumpfish
Lumpfish (data from Jansson et al. 2023, PLOS ONE 18: e0283351, doi.org/10.1371/journal.pone.0283351)
Sample localities (same order in rows and columns):
Møre	Sognefjorden	Hardangerfjorden	Boknafjorden	Flekkefjord
Fst:
0	0.0197	0.0102	0.0088	0.012
0.0197	0	0.0045	0.0073	0.0477
0.0102	0.0045	0	0.0011	0.0335
0.0088	0.0073	0.0011	0	0.0286
0.012	0.0477	0.0335	0.0286	0
Distance over water:
0	331	468	603	728
331	0	137	272	397
468	137	0	136	261
603	272	136	0	174
728	397	261	174	0

## Sheet: Periwinkle
Periwinkle data (from Saha et al 2025, ICES Journal of Marine Science 82(7), fsaf119)
Fst
		Alesund	Bergen	Stavanger	Egersund	Sogne	Kristiansand	Lillesand	Grimstad	Tvedestrand	Risor	Kragero	Eidanger	Sandefjord	Farder	Vrengen	Oslofjord
	Bergen	0.001006
	Stavanger	0.001854	0.002026
	Egersund	0.009251	0.005379	0.003883
	Sogne	0.007637	0.003662	0.002822	0.0008904
	Kristiansand	0.009595	0.005481	0.004328	0.001365	6.42e-05
	Lillesand	0.008305	0.005141	0.003851	0.0006604	0	0
	Grimstad	0.007993	0.005308	0.003758	0.001465	0	0	0
	Tvedestrand	0.009728	0.005511	0.004559	0.001251	0.0003988	0.0003081	0.0001116	0
	Risor	0.005766	0.005698	0.003806	0.001623	0.001146	0.001763	0.001668	0.001132	0.002
	Kragero	0.008429	0.00473	0.003828	0.0001652	0	0	0	0	0.0006317	0.001016
	Eidanger	0.009529	0.005689	0.005021	0.001317	0	0	0.0003003	0.0007461	0.0004752	0.002145	0
	Sandefjord	0.006011	0.002129	0.002203	0.0008416	0.0002376	0.001352	0	0	0.0003111	0.0006719	0	0
	Farder	0.009066	0.004473	0.003048	0.001076	0	0	0.0006212	0.000535	0.0001651	0.001985	0	0.0002979	0
	Vrengen	0.006785	0.00477	0.002913	0.0006705	0.0003566	0	0.00043	0.0006144	0.0008161	0.001441	0	0.0009429	0	0
	Oslofjord	0.008449	0.005284	0.004503	0.002509	0.0007671	0.001539	0.001732	0.001918	0.001995	0.003566	0.0006721	0.001693	0.001433	0.001536	0.001924
	Hvaler	0.009147	0.005052	0.003865	0.000369	0	0.000551	0	0.0001268	0.0006351	0.0006729	0	0	0.000354	0	0	0.001225
Distance over water (KM)
		Alesund	Bergen	Stavanger	Egersund	Sogne	Kristiansand	Lillesand	Grimstad	Tvedestrand	Risor	Kragero	Eidanger	Sandefjord	Farder	Vrengen	Oslofjord
	Bergen	235
	Stavanger	420	198
	Egersund	499	277	96
	Sogne	629	407	226	131
	Kristiansand	644	422	241	146	15
	Lillesand	666	444	263	168	37	23
	Grimstad	680	459	277	182	51	38	14
	Tvedestrand	732	510	328	233	103	89	66	51
	Risor	744	522	341	246	115	101	78	64	14
	Kragero	775	553	372	277	146	132	109	95	44	31
	Eidanger	796	574	392	297	166	153	130	115	65	51	21
	Sandefjord	818	596	415	320	189	175	152	138	90	76	48	36
	Farder	843	621	439	344	213	200	177	162	114	101	73	60	25
	Vrengen	835	613	432	337	206	192	169	155	107	93	65	53	20	9
	Oslofjord	897	675	494	399	268	255	231	217	169	155	127	115	80	55	64
	Hvaler	852	630	448	353	222	209	186	171	123	110	82	69	36	22	17	65

## Sheet: shrimp
Shrimp (data from Knutsen et al. 2015, ICES Journal of Marine Science, 72: 863-871):
Note1: latitude of Topdalsfjord2010 corrected; Note2: offshore samples excluded
Sample localities (same order in rows and columns):
Stolsfjord2010	Stolsfjord2012	Grønnsfjord2010	Topdalsfjord	Håøya2010	Hå2012	Oslofjord2010	Oslofjord2012
Fst
0	0.0013	0.0029	0.0033	0.0011	0.0009	0.0024	0.0001
0.0013	0	0.0004	0.0027	0.0004	0.0006	0.0006	0.0016
0.0029	0.0004	0	0.0017	-0.0008	0.0003	0.0003	0.0014
0.0033	0.0027	0.0017	0	0.0002	0.0002	0.0046	0.0021
0.0011	0.0004	-0.0008	0.0002	0	-0.0014	0.0002	0.0008
0.0009	0.0006	0.0003	0.0002	-0.0014	0	0.0012	-0.0016
0.0024	0.0006	0.0003	0.0046	0.0002	0.0012	0	0.0012
0.0001	0.0016	0.0014	0.0021	0.0008	-0.0016	0.0012	0
Distance over water:
0	0	47	116	261	261	375	375
0	0	47	116	261	261	375	375
47	47	0	74	218	218	333	333
116	116	74	0	148	148	259	259
261	261	218	148	0	0	126	126
261	261	218	148	0	0	126	126
375	375	333	259	126	126	0	0
375	375	333	259	126	126	0	0

## Sheet: sugar kelp
Sugar kelp (data from Ribeiro et al. 2022, Frontiers in Marine Science, 9: 876420)
Sample locations (same order in rows and columns):
Outer_Oslofjord	Søgne	Hafrsfjord	Klosterfjord	Solesnes	Skjerring	Gjermundshavn	Bårdholmen	Korsfjorden	Kilstraumen	Nyhamnarsundet	Oppedalsvika	FuglsetfjordenLaikanger		Lånefjorden	Risnesstraumen
Fst:
0	0.003	0.054	0.042	0.125	0.14	0.097	0.037	0.039	0.03	0.032	0.039	0.097	0.134	0.086	0.045
0.003	0	0.034	0.026	0.109	0.128	0.088	0.023	0.023	0.011	0.009	0.028	0.066	0.133	0.068	0.024
0.054	0.034	0	0.019	0.063	0.054	0.034	0.033	0.016	0.01	0.006	0.014	0.016	0.024	0.016	0.006
0.042	0.026	0.019	0	0.074	0.061	0.042	0.009	0.002	0	0	0.017	0.012	0.071	0.023	0.011
0.125	0.109	0.063	0.074	0	0.098	0.061	0.064	0.071	0.056	0.059	0.071	0.055	0.102	0.048	0.033
0.14	0.128	0.054	0.061	0.098	0	0.031	0.101	0.065	0.083	0.069	0.087	0.036	0.061	0.052	0.043
0.097	0.088	0.034	0.042	0.061	0.031	0	0.061	0.046	0.055	0.041	0.069	0.034	0.074	0.022	0.028
0.037	0.023	0.033	0.009	0.064	0.101	0.061	0	0.03	0	0.004	0.016	0.041	0.108	0.04	0.029
0.039	0.023	0.016	0.002	0.071	0.065	0.046	0.03	0	0.001	0	0.024	0.028	0.07	0.017	0.006
0.03	0.011	0.01	0	0.056	0.083	0.055	0	0.001	0	0	0	0.018	0.07	0.02	0.004
0.032	0.009	0.006	0	0.059	0.069	0.041	0.004	0	0	0	0.002	0.015	0.067	0.018	0
0.039	0.028	0.014	0.017	0.071	0.087	0.069	0.016	0.024	0	0.002	0	0.034	0.063	0.031	0.009
0.097	0.066	0.016	0.012	0.055	0.036	0.034	0.041	0.028	0.018	0.015	0.034	0	0.05	0.033	0.016
0.134	0.133	0.024	0.071	0.102	0.061	0.074	0.108	0.07	0.07	0.067	0.063	0.05	0	0.041	0.043
0.086	0.068	0.016	0.023	0.048	0.052	0.022	0.04	0.017	0.02	0.018	0.031	0.033	0.041	0	0.005
0.045	0.024	0.006	0.011	0.033	0.043	0.028	0.029	0.006	0.004	0	0.009	0.016	0.043	0.005	0
Distance over water:
0	222	425	530	598	582	563	534	566	637	660	695	717	771	735	677
222	0	205	310	377	362	342	314	346	417	440	475	497	551	515	457
425	205	0	107	175	159	140	111	144	214	237	273	295	349	312	254
530	310	107	0	70	55	35	37	54	126	150	185	207	261	225	167
598	377	175	70	0	19	36	100	98	168	192	227	249	303	267	209
582	362	159	55	19	0	20	85	82	153	176	211	233	287	251	193
563	342	140	35	36	20	0	65	63	133	157	192	214	268	232	174
534	314	111	37	100	85	65	0	34	106	129	165	187	241	205	147
566	346	144	54	98	82	63	34	0	73	96	132	154	208	171	113
637	417	214	126	168	153	133	106	73	0	24	59	81	135	99	41
660	440	237	150	192	176	157	129	96	24	0	36	58	112	76	18
695	475	273	185	227	211	192	165	132	59	36	0	22	76	40	23
717	497	295	207	249	233	214	187	154	81	58	22	0	54	18	46
771	551	349	261	303	287	268	241	208	135	112	76	54	0	38	100
735	515	312	225	267	251	232	205	171	99	76	40	18	38	0	63
677	457	254	167	209	193	174	147	113	41	18	23	46	100	63	0

[truncated: 1 more sheets: Sampling locations (Fig S1)]
